# Supplementary material for: Small amounts of misassembly can have disproportionate effects on pangenome-based metagenomic analyses
Source: mSphere. 2025 Apr 29;10(5):e00857-24. doi: 10.1128/msphere.00857-24 (PMC12108083; doi:10.1128/msphere.00857-24)
Supplement: Table S1 — An expanded version of Table 1 that also includes the UHGP-90 ID each gene maps to and the total number of genomes it was found in. [file msphere.00857-24-s0007.csv]

Gene	Isolate	MAG	Num	query_name	Predicted_taxonomic_group	Predicted_protein_name	eggNOG_free_text_description	Species_id	Fdrs	gene_id_n	cluster_id_n	cluster_id	species_id	representative	MGnify_accession	species_closest	ani_closest	gtpro_kmer_counts	phyeco_marker_counts	phyeco_pass_ratio	pangene_counts	genome_counts	Genome_type	Length	N_contigs	N50	GC_content	Completeness	Contamination	Domain	Phylum	Class	Order	Family	Genus	Species	Continent	Lineage_Shared	cor_max_species	Family_max_rank	Sp_rank	BLAST_Contaminate
Gut_Genome064838_00419	27	2064	UHGG064838_00419	NA	NA	NA	NA	102528	0.001893953	06483800419	13772800348	GUT_GENOME137728_00348	102528	GUT_GENOME147149	MGYG-HGUT-02528	100028	88.65995	6271	15	1	282780	2838	Isolate	3172613	1	3172613	37.28	99.33	1.34	Bacteria	Firmicutes_A	Clostridia	Lachnospirales	Lachnospiraceae	Anaerostipes	Anaerostipes hadrus	Asia	FALSE	Veillonella atypica	12	12	No
Gut_Genome016431_01839	NA	3	UHGG016431_01839	GUT_GENOME016431_01839	Eubacteriaceae	cheV	Two component signalling adaptor domain	100078	0.011038196	01643101839	01643101839	GUT_GENOME016431_01839	100078	GUT_GENOME000308	MGYG-HGUT-00078	102580	84.03945	5551	15	1	114736	1860	Isolate	3032540	30	267346	36.51	98.66	0	Bacteria	Firmicutes_A	Clostridia	Lachnospirales	Lachnospiraceae	Lachnospira	Lachnospira rogosae	Europe	TRUE	Lachnospira sp900316325	1	536	No
Gut_Genome063379_01966	4	1413	UHGG063379_01966	GUT_GENOME241287_02083	unclassified Clostridiales	epsG	Psort location CytoplasmicMembrane, score	100078	0.011038196	06337901966	24128702083	GUT_GENOME241287_02083	100078	GUT_GENOME000308	MGYG-HGUT-00078	102580	84.03945	5551	15	1	114736	1860	Isolate	3032540	30	267346	36.51	98.66	0	Bacteria	Firmicutes_A	Clostridia	Lachnospirales	Lachnospiraceae	Lachnospira	Lachnospira rogosae	Europe	TRUE	Lachnospira sp900316325	1	426	No
Gut_Genome064037_00369	NA	1	UHGG064037_00369	GUT_GENOME017448_01080	Eubacteriaceae	glmS	Catalyzes the first step in hexosamine metabolism, converting fructose-6P into glucosamine-6P using glutamine as a nitrogen source	100078	0.011038196	06403700369	01744801080	GUT_GENOME017448_01080	100078	GUT_GENOME000308	MGYG-HGUT-00078	102580	84.03945	5551	15	1	114736	1860	Isolate	3032540	30	267346	36.51	98.66	0	Bacteria	Firmicutes_A	Clostridia	Lachnospirales	Lachnospiraceae	Lachnospira	Lachnospira rogosae	Europe	TRUE	Lachnospira sp900316325	1	1343	No
Gut_Genome108644_01598	NA	9	UHGG108644_01598	GUT_GENOME108644_01598	Clostridia	ybbR	protein conserved in bacteria	100078	0.011038196	10864401598	10864401598	GUT_GENOME108644_01598	100078	GUT_GENOME000308	MGYG-HGUT-00078	102580	84.03945	5551	15	1	114736	1860	Isolate	3032540	30	267346	36.51	98.66	0	Bacteria	Firmicutes_A	Clostridia	Lachnospirales	Lachnospiraceae	Lachnospira	Lachnospira rogosae	Europe	TRUE	Lachnospira sp900316325	1	635	No
Gut_Genome109369_01803	NA	1	UHGG109369_01803	GUT_GENOME109369_01803	Eubacteriaceae	IV02_08645	'oxidoreductase	100078	0.044605458	10936901803	10936901803	GUT_GENOME109369_01803	100078	GUT_GENOME000308	MGYG-HGUT-00078	102580	84.03945	5551	15	1	114736	1860	Isolate	3032540	30	267346	36.51	98.66	0	Bacteria	Firmicutes_A	Clostridia	Lachnospirales	Lachnospiraceae	Lachnospira	Lachnospira rogosae	Europe	TRUE	Lachnospira sp900316325	1	757	No
Gut_Genome151972_01002	NA	1	UHGG151972_01002	GUT_GENOME036211_01640	Clostridiaceae	els	Sterol carrier protein domain	100078	0.011038196	15197201002	03621101640	GUT_GENOME036211_01640	100078	GUT_GENOME000308	MGYG-HGUT-00078	102580	84.03945	5551	15	1	114736	1860	Isolate	3032540	30	267346	36.51	98.66	0	Bacteria	Firmicutes_A	Clostridia	Lachnospirales	Lachnospiraceae	Lachnospira	Lachnospira rogosae	Europe	TRUE	Lachnospira sp900316325	1	570	No
Gut_Genome154988_02076	NA	1	UHGG154988_02076	GUT_GENOME016205_00469	Eubacteriaceae	NA	Bacterial membrane protein YfhO	100078	0.011038196	15498802076	01620500469	GUT_GENOME016205_00469	100078	GUT_GENOME000308	MGYG-HGUT-00078	102580	84.03945	5551	15	1	114736	1860	Isolate	3032540	30	267346	36.51	98.66	0	Bacteria	Firmicutes_A	Clostridia	Lachnospirales	Lachnospiraceae	Lachnospira	Lachnospira rogosae	Europe	TRUE	Lachnospira sp900316325	1	655	No
Gut_Genome188302_00118	NA	1	UHGG188302_00118	GUT_GENOME270195_02217	Eubacteriaceae	yabB	Methyltransferase small domain	100078	0.011038196	18830200118	27019502217	GUT_GENOME270195_02217	100078	GUT_GENOME000308	MGYG-HGUT-00078	102580	84.03945	5551	15	1	114736	1860	Isolate	3032540	30	267346	36.51	98.66	0	Bacteria	Firmicutes_A	Clostridia	Lachnospirales	Lachnospiraceae	Lachnospira	Lachnospira rogosae	Europe	TRUE	Lachnospira sp900316325	1	453	No
Gut_Genome195023_01285	NA	1	UHGG195023_01285	GUT_GENOME086019_00772	Ruminococcaceae	arsA	Arsenical pump membrane protein	100078	0.011038196	19502301285	08601900772	GUT_GENOME086019_00772	100078	GUT_GENOME000308	MGYG-HGUT-00078	102580	84.03945	5551	15	1	114736	1860	Isolate	3032540	30	267346	36.51	98.66	0	Bacteria	Firmicutes_A	Clostridia	Lachnospirales	Lachnospiraceae	Lachnospira	Lachnospira rogosae	Europe	TRUE	Lachnospira sp900316325	1	778	No
Gut_Genome000117_00039	15	979	UHGG000117_00039	GUT_GENOME044773_01578	Clostridia	NA	Putative F0F1-ATPase subunit Ca2+/Mg2+ transporter	100271	0.019132655	00011700039	04477301578	GUT_GENOME044773_01578	100271	GUT_GENOME001770	MGYG-HGUT-00271	104271	90.31905	2501	15	1	340117	1060	Isolate	4008876	133	76264	41	99.52	0.24	Bacteria	Firmicutes_A	Clostridia	Lachnospirales	Lachnospiraceae	Roseburia	Roseburia inulinivorans	Asia	TRUE	Roseburia inulinivorans	1	1	No
Gut_Genome000117_02863	14	839	UHGG000117_02863	GUT_GENOME019009_02419	Clostridia	NA	Protein of unknown function (DUF2752)	100271	0.037468768	00011702863	01900902419	GUT_GENOME019009_02419	100271	GUT_GENOME001770	MGYG-HGUT-00271	104271	90.31905	2501	15	1	340117	1060	Isolate	4008876	133	76264	41	99.52	0.24	Bacteria	Firmicutes_A	Clostridia	Lachnospirales	Lachnospiraceae	Roseburia	Roseburia inulinivorans	Asia	TRUE	Roseburia inulinivorans	1	1	No
Gut_Genome000117_03451	6	101	UHGG000117_03451	NA	NA	NA	NA	100271	0.012224743	00011703451	11385701652	GUT_GENOME113857_01652	100271	GUT_GENOME001770	MGYG-HGUT-00271	104271	90.31905	2501	15	1	340117	1060	Isolate	4008876	133	76264	41	99.52	0.24	Bacteria	Firmicutes_A	Clostridia	Lachnospirales	Lachnospiraceae	Roseburia	Roseburia inulinivorans	Asia	FALSE	Prevotella buccae	6	887	No
Gut_Genome000355_03097	4	71	UHGG000355_03097	GUT_GENOME192907_01720	Clostridia	NA	PFAM Recombinase	100271	0.040135144	00035503097	19290701720	GUT_GENOME192907_01720	100271	GUT_GENOME001770	MGYG-HGUT-00271	104271	90.31905	2501	15	1	340117	1060	Isolate	4008876	133	76264	41	99.52	0.24	Bacteria	Firmicutes_A	Clostridia	Lachnospirales	Lachnospiraceae	Roseburia	Roseburia inulinivorans	Asia	TRUE	CAG-882 sp003486385	1	92	No
Gut_Genome001770_01542	1	115	UHGG001770_01542	GUT_GENOME100256_01160	Paenibacillaceae	NA	Bacitracin ABC transporter permease	100271	0.037468768	00177001542	10025601160	GUT_GENOME100256_01160	100271	GUT_GENOME001770	MGYG-HGUT-00271	104271	90.31905	2501	15	1	340117	1060	Isolate	4008876	133	76264	41	99.52	0.24	Bacteria	Firmicutes_A	Clostridia	Lachnospirales	Lachnospiraceae	Roseburia	Roseburia inulinivorans	Asia	FALSE	Haemophilus_D	9	240	No
Gut_Genome004804_02592	11	813	UHGG004804_02592	GUT_GENOME194049_02277	Clostridia	NA	NA	100271	0.040135144	00480402592	19404902277	GUT_GENOME194049_02277	100271	GUT_GENOME001770	MGYG-HGUT-00271	104271	90.31905	2501	15	1	340117	1060	Isolate	4008876	133	76264	41	99.52	0.24	Bacteria	Firmicutes_A	Clostridia	Lachnospirales	Lachnospiraceae	Roseburia	Roseburia inulinivorans	Asia	FALSE	Staphylococcus xylosus_B	5	193	No
Gut_Genome006614_00504	2	46	UHGG006614_00504	NA	NA	NA	NA	100271	0.045247671	00661400504	06232600540	GUT_GENOME062326_00540	100271	GUT_GENOME001770	MGYG-HGUT-00271	104271	90.31905	2501	15	1	340117	1060	Isolate	4008876	133	76264	41	99.52	0.24	Bacteria	Firmicutes_A	Clostridia	Lachnospirales	Lachnospiraceae	Roseburia	Roseburia inulinivorans	Asia	FALSE	Granulicatella sp001071995	2	4	No	Some fragmentation
Gut_Genome027032_02679	NA	1	UHGG027032_02679	GUT_GENOME027767_01582	Eubacteriaceae	NA	NOG32933 non supervised orthologous group	100271	0.037468768	02703202679	02776701582	GUT_GENOME027767_01582	100271	GUT_GENOME001770	MGYG-HGUT-00271	104271	90.31905	2501	15	1	340117	1060	Isolate	4008876	133	76264	41	99.52	0.24	Bacteria	Firmicutes_A	Clostridia	Lachnospirales	Lachnospiraceae	Roseburia	Roseburia inulinivorans	Asia	FALSE	Streptococcus sp000411475	2	696	No
Gut_Genome032492_02428	NA	1	UHGG032492_02428	GUT_GENOME156791_00144	Pasteurellales	CP_0066	Phosphate transport regulator (distant homolog of PhoU)	100271	0.005766193	03249202428	15679100144	GUT_GENOME156791_00144	100271	GUT_GENOME001770	MGYG-HGUT-00271	104271	90.31905	2501	15	1	340117	1060	Isolate	4008876	133	76264	41	99.52	0.24	Bacteria	Firmicutes_A	Clostridia	Lachnospirales	Lachnospiraceae	Roseburia	Roseburia inulinivorans	Asia	FALSE	Haemophilus_D parainfluenzae	85	116	Yes
Gut_Genome083479_02753	NA	1	UHGG083479_02753	GUT_GENOME212062_00016	Pasteurellales	yfhL	ferredoxin	100271	0.015162986	08347902753	21206200016	GUT_GENOME212062_00016	100271	GUT_GENOME001770	MGYG-HGUT-00271	104271	90.31905	2501	15	1	340117	1060	Isolate	4008876	133	76264	41	99.52	0.24	Bacteria	Firmicutes_A	Clostridia	Lachnospirales	Lachnospiraceae	Roseburia	Roseburia inulinivorans	Asia	FALSE	Haemophilus_D parainfluenzae	74	106	Yes
Gut_Genome115855_01382	NA	3	UHGG115855_01382	NA	NA	NA	NA	100271	0.040135144	11585501382	19850700352	GUT_GENOME198507_00352	100271	GUT_GENOME001770	MGYG-HGUT-00271	104271	90.31905	2501	15	1	340117	1060	Isolate	4008876	133	76264	41	99.52	0.24	Bacteria	Firmicutes_A	Clostridia	Lachnospirales	Lachnospiraceae	Roseburia	Roseburia inulinivorans	Asia	TRUE	Roseburia inulinivorans	1	1	No
Gut_Genome125279_02764	8	257	UHGG125279_02764	NA	NA	NA	NA	100271	0.040135144	12527902764	02979101487	GUT_GENOME029791_01487	100271	GUT_GENOME001770	MGYG-HGUT-00271	104271	90.31905	2501	15	1	340117	1060	Isolate	4008876	133	76264	41	99.52	0.24	Bacteria	Firmicutes_A	Clostridia	Lachnospirales	Lachnospiraceae	Roseburia	Roseburia inulinivorans	Asia	FALSE	Prevotella	6	48	No	Some fragmentation
Gut_Genome137889_03520	NA	1	UHGG137889_03520	GUT_GENOME250738_01058	Pasteurellales	aroE	Protein involved in binding, catalytic activity, shikimate 5-dehydrogenase activity, metabolic process and oxidation-reduction process	100271	0.037468768	13788903520	25073801058	GUT_GENOME250738_01058	100271	GUT_GENOME001770	MGYG-HGUT-00271	104271	90.31905	2501	15	1	340117	1060	Isolate	4008876	133	76264	41	99.52	0.24	Bacteria	Firmicutes_A	Clostridia	Lachnospirales	Lachnospiraceae	Roseburia	Roseburia inulinivorans	Asia	FALSE	Haemophilus_D parainfluenzae	82	93	Yes
Gut_Genome155662_03633	NA	1	UHGG155662_03633	GUT_GENOME085546_00509	Negativicutes	NA	COG3210 Large exoproteins involved in heme utilization or adhesion	100271	0.005775655	15566203633	08554600509	GUT_GENOME085546_00509	100271	GUT_GENOME001770	MGYG-HGUT-00271	104271	90.31905	2501	15	1	340117	1060	Isolate	4008876	133	76264	41	99.52	0.24	Bacteria	Firmicutes_A	Clostridia	Lachnospirales	Lachnospiraceae	Roseburia	Roseburia inulinivorans	Asia	FALSE	Haemophilus_D	56	86	Yes
Gut_Genome155662_03708	NA	1	UHGG155662_03708	GUT_GENOME165998_01792	Negativicutes	mtnU	Hydrolase carbon-nitrogen family	100271	0.045247671	15566203708	16599801792	GUT_GENOME165998_01792	100271	GUT_GENOME001770	MGYG-HGUT-00271	104271	90.31905	2501	15	1	340117	1060	Isolate	4008876	133	76264	41	99.52	0.24	Bacteria	Firmicutes_A	Clostridia	Lachnospirales	Lachnospiraceae	Roseburia	Roseburia inulinivorans	Asia	FALSE	Veillonella parvula	91	467	Yes
Gut_Genome155662_03778	NA	1	UHGG155662_03778	GUT_GENOME091880_00489	Negativicutes	NA	NA	100271	0.005775655	15566203778	09188000489	GUT_GENOME091880_00489	100271	GUT_GENOME001770	MGYG-HGUT-00271	104271	90.31905	2501	15	1	340117	1060	Isolate	4008876	133	76264	41	99.52	0.24	Bacteria	Firmicutes_A	Clostridia	Lachnospirales	Lachnospiraceae	Roseburia	Roseburia inulinivorans	Asia	FALSE	Haemophilus_D	31	92	Yes
Gut_Genome155827_01231	NA	1	UHGG155827_01231	NA	NA	NA	NA	100271	0.015162986	15582701231	15582701231	GUT_GENOME155827_01231	100271	GUT_GENOME001770	MGYG-HGUT-00271	104271	90.31905	2501	15	1	340117	1060	Isolate	4008876	133	76264	41	99.52	0.24	Bacteria	Firmicutes_A	Clostridia	Lachnospirales	Lachnospiraceae	Roseburia	Roseburia inulinivorans	Asia	FALSE	Veillonella atypica	21	100	Yes
Gut_Genome198550_01569	15	838	UHGG198550_01569	GUT_GENOME198550_01569	Clostridia	nifJ	Oxidoreductase required for the transfer of electrons from pyruvate to flavodoxin	100271	0.037468768	19855001569	19855001569	GUT_GENOME198550_01569	100271	GUT_GENOME001770	MGYG-HGUT-00271	104271	90.31905	2501	15	1	340117	1060	Isolate	4008876	133	76264	41	99.52	0.24	Bacteria	Firmicutes_A	Clostridia	Lachnospirales	Lachnospiraceae	Roseburia	Roseburia inulinivorans	Asia	FALSE	Veillonella atypica	67	123	No
Gut_Genome200056_01832	NA	1	UHGG200056_01832	GUT_GENOME058693_01493	Negativicutes	prs	Involved in the biosynthesis of the central metabolite phospho-alpha-D-ribosyl-1-pyrophosphate (PRPP) via the transfer of pyrophosphoryl group from ATP to 1-hydroxyl of ribose-5-phosphate (Rib-5-P)	100271	3.332844363407962e-5	20005601832	05869301493	GUT_GENOME058693_01493	100271	GUT_GENOME001770	MGYG-HGUT-00271	104271	90.31905	2501	15	1	340117	1060	Isolate	4008876	133	76264	41	99.52	0.24	Bacteria	Firmicutes_A	Clostridia	Lachnospirales	Lachnospiraceae	Roseburia	Roseburia inulinivorans	Asia	FALSE	Veillonella atypica	74	109	Yes
Gut_Genome200056_01833	NA	1	UHGG200056_01833	GUT_GENOME176503_00236	Negativicutes	glmU	Catalyzes the last two sequential reactions in the de novo biosynthetic pathway for UDP-N-acetylglucosamine (UDP- GlcNAc). The C-terminal domain catalyzes the transfer of acetyl group from acetyl coenzyme A to glucosamine-1-phosphate (GlcN-1-P) to produce N-acetylglucosamine-1-phosphate (GlcNAc-1-P), which is converted into UDP-GlcNAc by the transfer of uridine 5- monophosphate (from uridine 5-tr…	100271	0.00202327	20005601833	17650300236	GUT_GENOME176503_00236	100271	GUT_GENOME001770	MGYG-HGUT-00271	104271	90.31905	2501	15	1	340117	1060	Isolate	4008876	133	76264	41	99.52	0.24	Bacteria	Firmicutes_A	Clostridia	Lachnospirales	Lachnospiraceae	Roseburia	Roseburia inulinivorans	Asia	FALSE	Veillonella atypica	86	538	Yes
Gut_Genome200056_01834	NA	1	UHGG200056_01834	GUT_GENOME164878_00484	Negativicutes	purR	pur operon repressor	100271	0.00202327	20005601834	16487800484	GUT_GENOME164878_00484	100271	GUT_GENOME001770	MGYG-HGUT-00271	104271	90.31905	2501	15	1	340117	1060	Isolate	4008876	133	76264	41	99.52	0.24	Bacteria	Firmicutes_A	Clostridia	Lachnospirales	Lachnospiraceae	Roseburia	Roseburia inulinivorans	Asia	FALSE	Veillonella	79	296	Yes
Gut_Genome200056_01835	NA	1	UHGG200056_01835	GUT_GENOME106632_01612	Negativicutes	NA	domain protein	100271	3.703059395377253e-5	20005601835	10663201612	GUT_GENOME106632_01612	100271	GUT_GENOME001770	MGYG-HGUT-00271	104271	90.31905	2501	15	1	340117	1060	Isolate	4008876	133	76264	41	99.52	0.24	Bacteria	Firmicutes_A	Clostridia	Lachnospirales	Lachnospiraceae	Roseburia	Roseburia inulinivorans	Asia	FALSE	Veillonella atypica	75	255	Yes
Gut_Genome000216_02074	16	75	UHGG000216_02074	GUT_GENOME207372_01722	Clostridia	NA	PhoQ Sensor	100060	0.003090701	00021602074	20737201722	GUT_GENOME207372_01722	100060	GUT_GENOME000237	MGYG-HGUT-00060	100187	93.73645	8	15	1	336094	3163	Isolate	3236506	50	437259	37.95	98.66	0	Bacteria	Firmicutes_A	Clostridia	Lachnospirales	Lachnospiraceae	Lachnospira	Lachnospira eligens_B	Europe	TRUE	Lachnospira eligens_B	1	1	No
Gut_Genome000216_02420	20	2811	UHGG000216_02420	NA	NA	NA	NA	100060	0.037535407	00021602420	15043100019	GUT_GENOME150431_00019	100060	GUT_GENOME000237	MGYG-HGUT-00060	100187	93.73645	8	15	1	336094	3163	Isolate	3236506	50	437259	37.95	98.66	0	Bacteria	Firmicutes_A	Clostridia	Lachnospirales	Lachnospiraceae	Lachnospira	Lachnospira eligens_B	Europe	TRUE	Lachnospira eligens_B	1	1	No
Gut_Genome001288_02675	21	2809	UHGG001288_02675	GUT_GENOME039561_01120	Eubacteriaceae	pip	CytoplasmicMembrane, score	100060	0.002244808	00128802675	03956101120	GUT_GENOME039561_01120	100060	GUT_GENOME000237	MGYG-HGUT-00060	100187	93.73645	8	15	1	336094	3163	Isolate	3236506	50	437259	37.95	98.66	0	Bacteria	Firmicutes_A	Clostridia	Lachnospirales	Lachnospiraceae	Lachnospira	Lachnospira eligens_B	Europe	FALSE	Streptococcus sp001556435	2	2	No
Gut_Genome011927_00007	NA	8	UHGG011927_00007	NA	NA	NA	NA	100060	0.013450881	01192700007	08621801753	GUT_GENOME086218_01753	100060	GUT_GENOME000237	MGYG-HGUT-00060	100187	93.73645	8	15	1	336094	3163	Isolate	3236506	50	437259	37.95	98.66	0	Bacteria	Firmicutes_A	Clostridia	Lachnospirales	Lachnospiraceae	Lachnospira	Lachnospira eligens_B	Europe	TRUE	CAG-882 sp003486385	1	239	No
Gut_Genome029873_02068	NA	1	UHGG029873_02068	NA	NA	NA	NA	100060	8.812429323964073e-4	02987302068	02987302068	GUT_GENOME029873_02068	100060	GUT_GENOME000237	MGYG-HGUT-00060	100187	93.73645	8	15	1	336094	3163	Isolate	3236506	50	437259	37.95	98.66	0	Bacteria	Firmicutes_A	Clostridia	Lachnospirales	Lachnospiraceae	Lachnospira	Lachnospira eligens_B	Europe	FALSE	Streptococcus parasanguinis	81	224	Yes
Gut_Genome030659_00967	21	2984	UHGG030659_00967	GUT_GENOME030659_00967	Eubacteriaceae	prfB	Peptide chain release factor 2 directs the termination of translation in response to the peptide chain termination codons UGA and UAA	100060	0.013596136	03065900967	03065900967	GUT_GENOME030659_00967	100060	GUT_GENOME000237	MGYG-HGUT-00060	100187	93.73645	8	15	1	336094	3163	Isolate	3236506	50	437259	37.95	98.66	0	Bacteria	Firmicutes_A	Clostridia	Lachnospirales	Lachnospiraceae	Lachnospira	Lachnospira eligens_B	Europe	FALSE	Veillonella atypica	65	262	Yes	Chimeric
Gut_Genome032185_00468	21	2930	UHGG032185_00468	GUT_GENOME032185_00468	Eubacteriaceae	atpA	Produces ATP from ADP in the presence of a proton gradient across the membrane. The alpha chain is a regulatory subunit	100060	0.015817362	03218500468	03218500468	GUT_GENOME032185_00468	100060	GUT_GENOME000237	MGYG-HGUT-00060	100187	93.73645	8	15	1	336094	3163	Isolate	3236506	50	437259	37.95	98.66	0	Bacteria	Firmicutes_A	Clostridia	Lachnospirales	Lachnospiraceae	Lachnospira	Lachnospira eligens_B	Europe	FALSE	Veillonella infantium	71	71	Yes	Chimeric
Gut_Genome033855_01831	NA	7	UHGG033855_01831	NA	NA	NA	NA	100060	0.043621168	03385501831	05405500034	GUT_GENOME054055_00034	100060	GUT_GENOME000237	MGYG-HGUT-00060	100187	93.73645	8	15	1	336094	3163	Isolate	3236506	50	437259	37.95	98.66	0	Bacteria	Firmicutes_A	Clostridia	Lachnospirales	Lachnospiraceae	Lachnospira	Lachnospira eligens_B	Europe	TRUE	Lachnospira sp900316325	1	1358	No
Gut_Genome033855_01832	NA	4	UHGG033855_01832	GUT_GENOME040174_00024	Eubacteriaceae	tkt	Transketolase, pyrimidine binding domain	100060	0.046857567	03385501832	04017400024	GUT_GENOME040174_00024	100060	GUT_GENOME000237	MGYG-HGUT-00060	100187	93.73645	8	15	1	336094	3163	Isolate	3236506	50	437259	37.95	98.66	0	Bacteria	Firmicutes_A	Clostridia	Lachnospirales	Lachnospiraceae	Lachnospira	Lachnospira eligens_B	Europe	TRUE	Lachnospira sp900316325	1	804	No
Gut_Genome036212_01418	21	2981	UHGG036212_01418	NA	NA	NA	NA	100060	0.031807223	03621201418	04735702530	GUT_GENOME047357_02530	100060	GUT_GENOME000237	MGYG-HGUT-00060	100187	93.73645	8	15	1	336094	3163	Isolate	3236506	50	437259	37.95	98.66	0	Bacteria	Firmicutes_A	Clostridia	Lachnospirales	Lachnospiraceae	Lachnospira	Lachnospira eligens_B	Europe	TRUE	Lachnospira sp900316325	1	1498	No
Gut_Genome038364_02001	NA	3	UHGG038364_02001	GUT_GENOME089975_02027	Desulfovibrionales	pqqL	Belongs to the peptidase M16 family	100060	0.043621168	03836402001	08997502027	GUT_GENOME089975_02027	100060	GUT_GENOME000237	MGYG-HGUT-00060	100187	93.73645	8	15	1	336094	3163	Isolate	3236506	50	437259	37.95	98.66	0	Bacteria	Firmicutes_A	Clostridia	Lachnospirales	Lachnospiraceae	Lachnospira	Lachnospira eligens_B	Europe	FALSE	Bilophila wadsworthia	11	1435	Yes
Gut_Genome041746_02388	21	2403	UHGG041746_02388	GUT_GENOME041746_02388	Eubacteriaceae	NA	COG0745 Response regulators consisting of a CheY-like receiver domain and a winged-helix DNA-binding domain	100060	0.007602882	04174602388	04174602388	GUT_GENOME041746_02388	100060	GUT_GENOME000237	MGYG-HGUT-00060	100187	93.73645	8	15	1	336094	3163	Isolate	3236506	50	437259	37.95	98.66	0	Bacteria	Firmicutes_A	Clostridia	Lachnospirales	Lachnospiraceae	Lachnospira	Lachnospira eligens_B	Europe	FALSE	Veillonella	96	169	Yes	Chimeric
Gut_Genome041746_02389	NA	1	UHGG041746_02389	GUT_GENOME176835_01785	Bacteria	NA	nitric oxide dioxygenase activity	100060	1.1046664989507772e-5	04174602389	17683501785	GUT_GENOME176835_01785	100060	GUT_GENOME000237	MGYG-HGUT-00060	100187	93.73645	8	15	1	336094	3163	Isolate	3236506	50	437259	37.95	98.66	0	Bacteria	Firmicutes_A	Clostridia	Lachnospirales	Lachnospiraceae	Lachnospira	Lachnospira eligens_B	Europe	FALSE	Veillonella infantium	77	218	Yes
Gut_Genome041746_02390	NA	1	UHGG041746_02390	NA	NA	NA	NA	100060	3.891600261589798e-6	04174602390	00411400220	GUT_GENOME004114_00220	100060	GUT_GENOME000237	MGYG-HGUT-00060	100187	93.73645	8	15	1	336094	3163	Isolate	3236506	50	437259	37.95	98.66	0	Bacteria	Firmicutes_A	Clostridia	Lachnospirales	Lachnospiraceae	Lachnospira	Lachnospira eligens_B	Europe	FALSE	Veillonella atypica	66	93	Yes
Gut_Genome047117_02375	6	243	UHGG047117_02375	NA	NA	NA	NA	100060	0.013450881	04711702375	15105501601	GUT_GENOME151055_01601	100060	GUT_GENOME000237	MGYG-HGUT-00060	100187	93.73645	8	15	1	336094	3163	Isolate	3236506	50	437259	37.95	98.66	0	Bacteria	Firmicutes_A	Clostridia	Lachnospirales	Lachnospiraceae	Lachnospira	Lachnospira eligens_B	Europe	FALSE	Veillonella atypica	48	122	Yes
Gut_Genome047117_02376	NA	1	UHGG047117_02376	GUT_GENOME165391_00843	Negativicutes	rpsO	Forms an intersubunit bridge (bridge B4) with the 23S rRNA of the 50S subunit in the ribosome	100060	4.873478960691557e-6	04711702376	16539100843	GUT_GENOME165391_00843	100060	GUT_GENOME000237	MGYG-HGUT-00060	100187	93.73645	8	15	1	336094	3163	Isolate	3236506	50	437259	37.95	98.66	0	Bacteria	Firmicutes_A	Clostridia	Lachnospirales	Lachnospiraceae	Lachnospira	Lachnospira eligens_B	Europe	FALSE	Veillonella atypica	81	102	Yes
Gut_Genome047117_02377	NA	1	UHGG047117_02377	GUT_GENOME167182_01438	Negativicutes	NA	ABC transporter, ATP-binding protein	100060	3.193550958665388e-5	04711702377	16718201438	GUT_GENOME167182_01438	100060	GUT_GENOME000237	MGYG-HGUT-00060	100187	93.73645	8	15	1	336094	3163	Isolate	3236506	50	437259	37.95	98.66	0	Bacteria	Firmicutes_A	Clostridia	Lachnospirales	Lachnospiraceae	Lachnospira	Lachnospira eligens_B	Europe	FALSE	Veillonella atypica	81	149	Yes
Gut_Genome047117_02378	NA	1	UHGG047117_02378	GUT_GENOME010616_00971	Negativicutes	NA	Belongs to the binding-protein-dependent transport system permease family	100060	1.7716258787925233e-5	04711702378	01061600971	GUT_GENOME010616_00971	100060	GUT_GENOME000237	MGYG-HGUT-00060	100187	93.73645	8	15	1	336094	3163	Isolate	3236506	50	437259	37.95	98.66	0	Bacteria	Firmicutes_A	Clostridia	Lachnospirales	Lachnospiraceae	Lachnospira	Lachnospira eligens_B	Europe	FALSE	Veillonella atypica	84	202	Yes
Gut_Genome047117_02379	NA	1	UHGG047117_02379	GUT_GENOME061483_00153	Negativicutes	XK27_00670	ABC transporter substrate binding protein	100060	3.891600261589798e-6	04711702379	06148300153	GUT_GENOME061483_00153	100060	GUT_GENOME000237	MGYG-HGUT-00060	100187	93.73645	8	15	1	336094	3163	Isolate	3236506	50	437259	37.95	98.66	0	Bacteria	Firmicutes_A	Clostridia	Lachnospirales	Lachnospiraceae	Lachnospira	Lachnospira eligens_B	Europe	FALSE	Veillonella infantium	81	188	Yes
Gut_Genome047117_02380	NA	1	UHGG047117_02380	GUT_GENOME156752_00415	Negativicutes	XK27_00670	ABC transporter substrate binding protein	100060	5.241523171394631e-4	04711702380	15675200415	GUT_GENOME156752_00415	100060	GUT_GENOME000237	MGYG-HGUT-00060	100187	93.73645	8	15	1	336094	3163	Isolate	3236506	50	437259	37.95	98.66	0	Bacteria	Firmicutes_A	Clostridia	Lachnospirales	Lachnospiraceae	Lachnospira	Lachnospira eligens_B	Europe	FALSE	Veillonella	78	181	Yes
Gut_Genome047117_02381	NA	1	UHGG047117_02381	NA	NA	NA	NA	100060	8.013049986115383e-4	04711702381	24971901271	GUT_GENOME249719_01271	100060	GUT_GENOME000237	MGYG-HGUT-00060	100187	93.73645	8	15	1	336094	3163	Isolate	3236506	50	437259	37.95	98.66	0	Bacteria	Firmicutes_A	Clostridia	Lachnospirales	Lachnospiraceae	Lachnospira	Lachnospira eligens_B	Europe	FALSE	Veillonella infantium	81	109	Yes
Gut_Genome047117_02382	NA	1	UHGG047117_02382	GUT_GENOME231522_00239	Negativicutes	apeA	M18 family aminopeptidase	100060	5.02100090973175e-6	04711702382	23152200239	GUT_GENOME231522_00239	100060	GUT_GENOME000237	MGYG-HGUT-00060	100187	93.73645	8	15	1	336094	3163	Isolate	3236506	50	437259	37.95	98.66	0	Bacteria	Firmicutes_A	Clostridia	Lachnospirales	Lachnospiraceae	Lachnospira	Lachnospira eligens_B	Europe	FALSE	Veillonella infantium	76	143	Yes
Gut_Genome047117_02383	NA	1	UHGG047117_02383	GUT_GENOME223088_00777	Negativicutes	NA	exonuclease	100060	0.005468516	04711702383	22308800777	GUT_GENOME223088_00777	100060	GUT_GENOME000237	MGYG-HGUT-00060	100187	93.73645	8	15	1	336094	3163	Isolate	3236506	50	437259	37.95	98.66	0	Bacteria	Firmicutes_A	Clostridia	Lachnospirales	Lachnospiraceae	Lachnospira	Lachnospira eligens_B	Europe	FALSE	Veillonella infantium	81	204	Yes
Gut_Genome051001_01727	NA	7	UHGG051001_01727	NA	NA	NA	NA	100060	0.046857567	05100101727	26854600813	GUT_GENOME268546_00813	100060	GUT_GENOME000237	MGYG-HGUT-00060	100187	93.73645	8	15	1	336094	3163	Isolate	3236506	50	437259	37.95	98.66	0	Bacteria	Firmicutes_A	Clostridia	Lachnospirales	Lachnospiraceae	Lachnospira	Lachnospira eligens_B	Europe	TRUE	Lachnospira sp900316325	1	1515	No
Gut_Genome052248_01872	NA	1	UHGG052248_01872	NA	NA	NA	NA	100060	0.020653251	05224801872	08126701378	GUT_GENOME081267_01378	100060	GUT_GENOME000237	MGYG-HGUT-00060	100187	93.73645	8	15	1	336094	3163	Isolate	3236506	50	437259	37.95	98.66	0	Bacteria	Firmicutes_A	Clostridia	Lachnospirales	Lachnospiraceae	Lachnospira	Lachnospira eligens_B	Europe	FALSE	ER4 sp000765235	6	710	Yes
Gut_Genome055467_01854	21	2893	UHGG055467_01854	GUT_GENOME225086_01195	Negativicutes	dapL	Involved in the synthesis of meso-diaminopimelate (m-DAP or DL-DAP), required for both lysine and peptidoglycan biosynthesis. Catalyzes the direct conversion of tetrahydrodipicolinate to LL-diaminopimelate	100060	1.1216470849206244e-4	05546701854	22508601195	GUT_GENOME225086_01195	100060	GUT_GENOME000237	MGYG-HGUT-00060	100187	93.73645	8	15	1	336094	3163	Isolate	3236506	50	437259	37.95	98.66	0	Bacteria	Firmicutes_A	Clostridia	Lachnospirales	Lachnospiraceae	Lachnospira	Lachnospira eligens_B	Europe	FALSE	Veillonella atypica	79	248	Yes
Gut_Genome057388_00211	21	1810	UHGG057388_00211	NA	NA	NA	NA	100060	0.032023763	05738800211	03512300132	GUT_GENOME035123_00132	100060	GUT_GENOME000237	MGYG-HGUT-00060	100187	93.73645	8	15	1	336094	3163	Isolate	3236506	50	437259	37.95	98.66	0	Bacteria	Firmicutes_A	Clostridia	Lachnospirales	Lachnospiraceae	Lachnospira	Lachnospira eligens_B	Europe	TRUE	CAG-882 sp003486385	1	117	No
Gut_Genome063307_00097	NA	2	UHGG063307_00097	GUT_GENOME045272_01605	Eubacteriaceae	ftsZ	Essential cell division protein that forms a contractile ring structure (Z ring) at the future cell division site. The regulation of the ring assembly controls the timing and the location of cell division. One of the functions of the FtsZ ring is to recruit other cell division proteins to the septum to produce a new cell wall between the dividing cells. Binds GTP and shows GTPase activity	100060	0.005468516	06330700097	04527201605	GUT_GENOME045272_01605	100060	GUT_GENOME000237	MGYG-HGUT-00060	100187	93.73645	8	15	1	336094	3163	Isolate	3236506	50	437259	37.95	98.66	0	Bacteria	Firmicutes_A	Clostridia	Lachnospirales	Lachnospiraceae	Lachnospira	Lachnospira eligens_B	Europe	TRUE	Lachnospira sp900316325	1	961	No
Gut_Genome083468_01778	NA	17	UHGG083468_01778	NA	NA	NA	NA	100060	0.014026157	08346801778	08513100427	GUT_GENOME085131_00427	100060	GUT_GENOME000237	MGYG-HGUT-00060	100187	93.73645	8	15	1	336094	3163	Isolate	3236506	50	437259	37.95	98.66	0	Bacteria	Firmicutes_A	Clostridia	Lachnospirales	Lachnospiraceae	Lachnospira	Lachnospira eligens_B	Europe	TRUE	Lachnospira eligens_B	1	1	No	Poor-quality alignments
Gut_Genome108323_00300	NA	3	UHGG108323_00300	GUT_GENOME036021_00046	Clostridia	NA	NA	100060	0.046857567	10832300300	03602100046	GUT_GENOME036021_00046	100060	GUT_GENOME000237	MGYG-HGUT-00060	100187	93.73645	8	15	1	336094	3163	Isolate	3236506	50	437259	37.95	98.66	0	Bacteria	Firmicutes_A	Clostridia	Lachnospirales	Lachnospiraceae	Lachnospira	Lachnospira eligens_B	Europe	TRUE	Lachnospira sp900316325	1	839	No	Also aligns to Inovirus
Gut_Genome108348_02595	NA	22	UHGG108348_02595	GUT_GENOME194842_01295	Clostridia	NA	NA	100060	0.013596136	10834802595	19484201295	GUT_GENOME194842_01295	100060	GUT_GENOME000237	MGYG-HGUT-00060	100187	93.73645	8	15	1	336094	3163	Isolate	3236506	50	437259	37.95	98.66	0	Bacteria	Firmicutes_A	Clostridia	Lachnospirales	Lachnospiraceae	Lachnospira	Lachnospira eligens_B	Europe	TRUE	CAG-882 sp003486385	1	70	No
Gut_Genome148769_00831	21	2896	UHGG148769_00831	GUT_GENOME148769_00831	Eubacteriaceae	yloV	DAK2 domain fusion protein YloV	100060	0.043311687	14876900831	14876900831	GUT_GENOME148769_00831	100060	GUT_GENOME000237	MGYG-HGUT-00060	100187	93.73645	8	15	1	336094	3163	Isolate	3236506	50	437259	37.95	98.66	0	Bacteria	Firmicutes_A	Clostridia	Lachnospirales	Lachnospiraceae	Lachnospira	Lachnospira eligens_B	Europe	TRUE	Lachnospira eligens_B	1	1	No
Gut_Genome148794_01632	NA	3	UHGG148794_01632	GUT_GENOME156581_00568	Eubacteriaceae	fliW	Binds to the C-terminal region of flagellin, which is implicated in polymerization, and participates in the assembly of the flagellum	100060	0.005468516	14879401632	15658100568	GUT_GENOME156581_00568	100060	GUT_GENOME000237	MGYG-HGUT-00060	100187	93.73645	8	15	1	336094	3163	Isolate	3236506	50	437259	37.95	98.66	0	Bacteria	Firmicutes_A	Clostridia	Lachnospirales	Lachnospiraceae	Lachnospira	Lachnospira eligens_B	Europe	TRUE	Lachnospira sp900316325	1	1258	No
Gut_Genome152430_02393	21	2240	UHGG152430_02393	GUT_GENOME084242_00258	Blautia	rpsM	Located at the top of the head of the 30S subunit, it contacts several helices of the 16S rRNA. In the 70S ribosome it contacts the 23S rRNA (bridge B1a) and protein L5 of the 50S subunit (bridge B1b), connecting the 2 subunits	100060	0.035904187	15243002393	08424200258	GUT_GENOME084242_00258	100060	GUT_GENOME000237	MGYG-HGUT-00060	100187	93.73645	8	15	1	336094	3163	Isolate	3236506	50	437259	37.95	98.66	0	Bacteria	Firmicutes_A	Clostridia	Lachnospirales	Lachnospiraceae	Lachnospira	Lachnospira eligens_B	Europe	TRUE	CAG-882 sp003486385	1	9	No
Gut_Genome152466_01649	19	2568	UHGG152466_01649	GUT_GENOME210531_01353	Eubacteriaceae	fliQ	Role in flagellar biosynthesis	100060	0.034397863	15246601649	21053101353	GUT_GENOME210531_01353	100060	GUT_GENOME000237	MGYG-HGUT-00060	100187	93.73645	8	15	1	336094	3163	Isolate	3236506	50	437259	37.95	98.66	0	Bacteria	Firmicutes_A	Clostridia	Lachnospirales	Lachnospiraceae	Lachnospira	Lachnospira eligens_B	Europe	TRUE	Lachnospira eligens_B	1	1	No
Gut_Genome181581_00481	NA	1	UHGG181581_00481	GUT_GENOME255216_01488	Pasteurellales	trmJ	Catalyzes the formation of 2'O-methylated cytidine (Cm32) or 2'O-methylated uridine (Um32) at position 32 in tRNA	100060	0.008774289	18158100481	25521601488	GUT_GENOME255216_01488	100060	GUT_GENOME000237	MGYG-HGUT-00060	100187	93.73645	8	15	1	336094	3163	Isolate	3236506	50	437259	37.95	98.66	0	Bacteria	Firmicutes_A	Clostridia	Lachnospirales	Lachnospiraceae	Lachnospira	Lachnospira eligens_B	Europe	FALSE	Haemophilus_D parainfluenzae	61	288	Yes
Gut_Genome192308_01194	21	2862	UHGG192308_01194	GUT_GENOME192308_01194	Eubacteriaceae	NA	COG1028 Dehydrogenases with different specificities (related to short-chain alcohol dehydrogenases)	100060	0.004879714	19230801194	19230801194	GUT_GENOME192308_01194	100060	GUT_GENOME000237	MGYG-HGUT-00060	100187	93.73645	8	15	1	336094	3163	Isolate	3236506	50	437259	37.95	98.66	0	Bacteria	Firmicutes_A	Clostridia	Lachnospirales	Lachnospiraceae	Lachnospira	Lachnospira eligens_B	Europe	FALSE	Veillonella infantium	51	54	Yes	Chimeric
Gut_Genome210755_00357	NA	39	UHGG210755_00357	GUT_GENOME210755_00357	Clostridia	NA	NA	100060	0.036929538	21075500357	21075500357	GUT_GENOME210755_00357	100060	GUT_GENOME000237	MGYG-HGUT-00060	100187	93.73645	8	15	1	336094	3163	Isolate	3236506	50	437259	37.95	98.66	0	Bacteria	Firmicutes_A	Clostridia	Lachnospirales	Lachnospiraceae	Lachnospira	Lachnospira eligens_B	Europe	TRUE	Lachnospira sp003537285	1	2	No
Gut_Genome210793_02030	5	311	UHGG210793_02030	NA	NA	NA	NA	100060	5.532113401655394e-5	21079302030	15466202397	GUT_GENOME154662_02397	100060	GUT_GENOME000237	MGYG-HGUT-00060	100187	93.73645	8	15	1	336094	3163	Isolate	3236506	50	437259	37.95	98.66	0	Bacteria	Firmicutes_A	Clostridia	Lachnospirales	Lachnospiraceae	Lachnospira	Lachnospira eligens_B	Europe	FALSE	Veillonella parvula	12	41	No
Gut_Genome210928_01151	NA	1	UHGG210928_01151	NA	NA	NA	NA	100060	2.1399854552154895e-5	21092801151	21092801151	GUT_GENOME210928_01151	100060	GUT_GENOME000237	MGYG-HGUT-00060	100187	93.73645	8	15	1	336094	3163	Isolate	3236506	50	437259	37.95	98.66	0	Bacteria	Firmicutes_A	Clostridia	Lachnospirales	Lachnospiraceae	Lachnospira	Lachnospira eligens_B	Europe	FALSE	Streptococcus sp001556435	79	108	Yes
Gut_Genome228006_01743	NA	3	UHGG228006_01743	GUT_GENOME017453_02317	Eubacteriaceae	NA	signal transduction protein containing a membrane domain, an EAL and a GGDEF domain	100060	0.008774289	22800601743	01745302317	GUT_GENOME017453_02317	100060	GUT_GENOME000237	MGYG-HGUT-00060	100187	93.73645	8	15	1	336094	3163	Isolate	3236506	50	437259	37.95	98.66	0	Bacteria	Firmicutes_A	Clostridia	Lachnospirales	Lachnospiraceae	Lachnospira	Lachnospira eligens_B	Europe	TRUE	Lachnospira sp900316325	1	980	No
Gut_Genome230652_00809	NA	1	UHGG230652_00809	NA	NA	NA	NA	100060	0.014026157	23065200809	23065200809	GUT_GENOME230652_00809	100060	GUT_GENOME000237	MGYG-HGUT-00060	100187	93.73645	8	15	1	336094	3163	Isolate	3236506	50	437259	37.95	98.66	0	Bacteria	Firmicutes_A	Clostridia	Lachnospirales	Lachnospiraceae	Lachnospira	Lachnospira eligens_B	Europe	TRUE	Faecalicatena	1	561	No
Gut_Genome235946_01311	21	2799	UHGG235946_01311	NA	NA	NA	NA	100060	0.003764237	23594601311	23594601311	GUT_GENOME235946_01311	100060	GUT_GENOME000237	MGYG-HGUT-00060	100187	93.73645	8	15	1	336094	3163	Isolate	3236506	50	437259	37.95	98.66	0	Bacteria	Firmicutes_A	Clostridia	Lachnospirales	Lachnospiraceae	Lachnospira	Lachnospira eligens_B	Europe	TRUE	Lachnospira eligens_B	1	1	No
Gut_Genome239171_01612	NA	1	UHGG239171_01612	GUT_GENOME254518_02699	unclassified Lachnospiraceae	NA	diguanylate cyclase	100060	0.005468516	23917101612	25451802699	GUT_GENOME254518_02699	100060	GUT_GENOME000237	MGYG-HGUT-00060	100187	93.73645	8	15	1	336094	3163	Isolate	3236506	50	437259	37.95	98.66	0	Bacteria	Firmicutes_A	Clostridia	Lachnospirales	Lachnospiraceae	Lachnospira	Lachnospira eligens_B	Europe	TRUE	CAG-882 sp003486385	1	18	No
Gut_Genome249173_01879	15	921	UHGG249173_01879	GUT_GENOME017334_04557	Butyrivibrio	arsC1	ArsC family	100060	0.031807223	24917301879	01733404557	GUT_GENOME017334_04557	100060	GUT_GENOME000237	MGYG-HGUT-00060	100187	93.73645	8	15	1	336094	3163	Isolate	3236506	50	437259	37.95	98.66	0	Bacteria	Firmicutes_A	Clostridia	Lachnospirales	Lachnospiraceae	Lachnospira	Lachnospira eligens_B	Europe	FALSE	Absiella sp000165065	2	5	No
Gut_Genome258864_02598	21	2809	UHGG258864_02598	NA	NA	NA	NA	100060	0.033474563	25886402598	17810801260	GUT_GENOME178108_01260	100060	GUT_GENOME000237	MGYG-HGUT-00060	100187	93.73645	8	15	1	336094	3163	Isolate	3236506	50	437259	37.95	98.66	0	Bacteria	Firmicutes_A	Clostridia	Lachnospirales	Lachnospiraceae	Lachnospira	Lachnospira eligens_B	Europe	TRUE	Lachnospira sp900316325	1	1484	No
Gut_Genome031386_02238	NA	1	UHGG031386_02238	GUT_GENOME037691_02313	Erysipelotrichia	NA	UTRA	100217	0.049977191	03138602238	03769102313	GUT_GENOME037691_02313	100217	GUT_GENOME001297	MGYG-HGUT-00217	101964	89.56505	7279	15	1	250880	1924	Isolate	3653823	84	104747	46.58	98.26	1.45	Bacteria	Firmicutes_A	Clostridia	Lachnospirales	Lachnospiraceae	Acetatifactor	Acetatifactor sp900066565	Asia	TRUE	UBA9502	1	741	Yes
Gut_Genome046826_00950	NA	1	UHGG046826_00950	GUT_GENOME082193_00018	Oribacterium	argE	Peptidase, ArgE DapE family	100217	0.011993473	04682600950	08219300018	GUT_GENOME082193_00018	100217	GUT_GENOME001297	MGYG-HGUT-00217	101964	89.56505	7279	15	1	250880	1924	Isolate	3653823	84	104747	46.58	98.26	1.45	Bacteria	Firmicutes_A	Clostridia	Lachnospirales	Lachnospiraceae	Acetatifactor	Acetatifactor sp900066565	Asia	FALSE	Oscillibacter	17	204	No
Gut_Genome047729_02814	NA	1	UHGG047729_02814	GUT_GENOME114397_02760	Oscillospiraceae	NA	dehydrogenase complex catalyzes the overall conversion of	100217	0.049977191	04772902814	11439702760	GUT_GENOME114397_02760	100217	GUT_GENOME001297	MGYG-HGUT-00217	101964	89.56505	7279	15	1	250880	1924	Isolate	3653823	84	104747	46.58	98.26	1.45	Bacteria	Firmicutes_A	Clostridia	Lachnospirales	Lachnospiraceae	Acetatifactor	Acetatifactor sp900066565	Asia	FALSE	CAG-170 sp000432135	26	1539	No
Gut_Genome000135_01093	26	1018	UHGG000135_01093	GUT_GENOME107363_01352	Blautia	ftsH	Acts as a processive, ATP-dependent zinc metallopeptidase for both cytoplasmic and membrane proteins. Plays a role in the quality control of integral membrane proteins	101380	0.030939067	00013501093	10736301352	GUT_GENOME107363_01352	101380	GUT_GENOME096210	MGYG-HGUT-01380	103065	84.8743	7454	15	1	150598	1238	Isolate	3437936	90	110702	42.38	99.42	0	Bacteria	Firmicutes_A	Clostridia	Lachnospirales	Lachnospiraceae	Faecalicatena	Faecalicatena gnavus	NA	TRUE	Faecalicatena gnavus	1	1	No
Gut_Genome005482_00240	NA	1	UHGG005482_00240	GUT_GENOME004415_01545	Blautia	pcs	CDP-alcohol phosphatidyltransferase	101380	0.040599538	00548200240	00441501545	GUT_GENOME004415_01545	101380	GUT_GENOME096210	MGYG-HGUT-01380	103065	84.8743	7454	15	1	150598	1238	Isolate	3437936	90	110702	42.38	99.42	0	Bacteria	Firmicutes_A	Clostridia	Lachnospirales	Lachnospiraceae	Faecalicatena	Faecalicatena gnavus	NA	FALSE	CAG-103 sp000432375	3	1079	No
Gut_Genome076937_00800	NA	1	UHGG076937_00800	GUT_GENOME199317_01750	Blautia	ispG	Converts 2C-methyl-D-erythritol 2,4-cyclodiphosphate (ME-2,4cPP) into 1-hydroxy-2-methyl-2-(E)-butenyl 4-diphosphate	101380	0.040599538	07693700800	19931701750	GUT_GENOME199317_01750	101380	GUT_GENOME096210	MGYG-HGUT-01380	103065	84.8743	7454	15	1	150598	1238	Isolate	3437936	90	110702	42.38	99.42	0	Bacteria	Firmicutes_A	Clostridia	Lachnospirales	Lachnospiraceae	Faecalicatena	Faecalicatena gnavus	NA	TRUE	Blautia_A massiliensis	1	1095	No
Gut_Genome169515_01624	NA	2	UHGG169515_01624	GUT_GENOME026178_02163	Blautia	nhaC	Psort location CytoplasmicMembrane, score 9.99	101380	0.040599538	16951501624	02617802163	GUT_GENOME026178_02163	101380	GUT_GENOME096210	MGYG-HGUT-01380	103065	84.8743	7454	15	1	150598	1238	Isolate	3437936	90	110702	42.38	99.42	0	Bacteria	Firmicutes_A	Clostridia	Lachnospirales	Lachnospiraceae	Faecalicatena	Faecalicatena gnavus	NA	FALSE	CAG-103 sp000432375	2	1029	No
Gut_Genome187977_00187	NA	1	UHGG187977_00187	GUT_GENOME147167_02626	Clostridia	NA	domain, Protein	101380	0.040599538	18797700187	14716702626	GUT_GENOME147167_02626	101380	GUT_GENOME096210	MGYG-HGUT-01380	103065	84.8743	7454	15	1	150598	1238	Isolate	3437936	90	110702	42.38	99.42	0	Bacteria	Firmicutes_A	Clostridia	Lachnospirales	Lachnospiraceae	Faecalicatena	Faecalicatena gnavus	NA	TRUE	Blautia_A massiliensis	1	981	No
